# Supplementary material for: Ferryl Hemoglobin and Heme Induce A1-Microglobulin in Hemorrhaged Atherosclerotic Lesions with Inhibitory Function against Hemoglobin and Lipid Oxidation
Source: Int J Mol Sci. 2021 Jun 22;22(13):6668. doi: 10.3390/ijms22136668 (PMC8268598; doi:10.3390/ijms22136668)
Supplement: Supplementary file 1 [file ijms-22-06668-s001.zip]

Archive with 1 entries (1 files):
- ijms-1256975-supplementary.pdf
